# Supplementary material for: Environmental Effects on Viable Virus Transport and Resuspension in Ventilation Airflow
Source: Viruses. 2022 Mar 16;14(3):616. doi: 10.3390/v14030616 (PMC8950092; doi:10.3390/v14030616)
Supplement: Supplementary file 1 [file viruses-14-00616-s001.zip]

Archive with 1 entries (1 files):
- viruses-1536246-supplementary.pdf
